# Supplementary material for: Antimicrobial and Metal Resistance Genes in Bacteria Isolated from Mine Water in Austria
Source: Antibiotics (Basel). 2025 Mar 4;14(3):262. doi: 10.3390/antibiotics14030262 (PMC11939749; doi:10.3390/antibiotics14030262)
Supplement: Supplementary file 1 [file antibiotics-14-00262-s001.zip]

Archive with 1 entries (1 files):
- antibiotics-3481761-supplementary.pdf
